# Supplementary material for: Comparison of Fecal Antimicrobial Resistance Genes in Captive and Wild Asian Elephants
Source: Antibiotics (Basel). 2023 May 6;12(5):859. doi: 10.3390/antibiotics12050859 (PMC10215966; doi:10.3390/antibiotics12050859)
Supplement: Supplementary file 1 [file antibiotics-12-00859-s001.zip]

Archive with 2 entries (2 files):
- Supplementary Information.docx
- supplemental Table S1.CSV
