# Supplementary material for: Comparison of Fecal Antimicrobial Resistance Genes in Captive and Wild Asian Elephants
Source: Antibiotics (Basel). 2023 May 6;12(5):859. doi: 10.3390/antibiotics12050859 (PMC10215966; doi:10.3390/antibiotics12050859)
Supplement: Supplementary file 1 [file antibiotics-12-00859-s001.zip › supplemental Table S1.CSV]

#Type	S1	S2	S3	S4	S5	S6	S7	S8	S9	Antibiotic_type
aadd	0	0	0	26	0	342	36	268	2	tobramycin;kanamycin
bcr	112	188	804	120	136	4084	546	2648	1556	-
baca	7818	7308	7724	7518	7302	9528	8374	8588	9332	bacitracin
ble	0	0	0	0	0	196	0	22	8	bleomycin
bl1_cmy2	8	58	0	2	18	0	0	162	4	carbapenem;cephamycin;ceftriaxone;cephalosporin;cefoxitin;ceftazidime
bl2c_pse1	0	38	0	0	0	0	0	6	0	carbenicillin;penicillin
bl1_ampc	0	10	0	8	0	0	4	70	0	cephalosporin
bl1_ceps	0	56	0	0	0	0	0	0	0	cephalosporin
bl1_ec	98	114	818	92	122	4146	442	602	2416	cephalosporin
bl1_och	0	0	0	0	0	0	0	10	0	cephalosporin
bl1_pao	0	0	0	0	0	0	0	52	0	cephalosporin
bl2e_cepa	10	0	0	0	0	0	0	4	26	cephalosporin
bl2e_cfxa	110	230	130	0	0	0	0	0	0	cephalosporin
bl3_ccra	0	0	64	0	0	4	0	30	12	cephamycin;cephalosporin;carbapenem;penicillin
bl3_l	0	0	0	0	0	0	0	286	2	cephamycin;cephalosporin;carbapenem;penicillin
bl2d_oxa10	0	16	2	0	0	0	0	0	0	cloxacillin;penicillin
bl2d_oxa2	0	28	0	0	0	0	0	0	0	cloxacillin;penicillin
bl2be_oxy1	0	0	0	2	0	0	2	24	0	monobactam;penicillin
bl2be_ctxm	0	80	850	0	0	6	0	10	0	monobactam;penicillin;cephalosporin_iii;ceftazidime;cephalosporin_ii;cephalosporin_i
bl2_len	0	2	0	14	10	0	42	1618	74	penicillin
pbp2	12	152	0	0	6	0	2	154	4	penicillin
bl2b_tem1	16	78	366	0	0	138	0	24	486	penicillin;cephalosporin_ii;cephalosporin_i
cata1	0	0	42	0	0	0	0	14	0	chloramphenicol
cata16	0	0	0	0	0	0	0	22	0	chloramphenicol
cata9	0	2	0	0	0	442	0	12	6	chloramphenicol
catb3	0	86	0	0	0	16	0	8	0	chloramphenicol
catb4	0	0	0	0	0	0	0	44	0	chloramphenicol
ceob	0	0	0	0	0	0	0	354	4	chloramphenicol
cml_e1	0	30	326	0	0	38	0	0	2	chloramphenicol
cml_e3	48	914	294	0	0	246	6	1068	22	chloramphenicol
cml_e4	0	0	2	0	0	40	0	6	0	chloramphenicol
cml_e8	0	46	0	0	0	0	0	0	6	chloramphenicol
mdtl	66	258	530	120	154	2608	374	634	2602	chloramphenicol
mdtm	148	116	790	108	116	4094	470	724	2298	chloramphenicol;acriflavine;norfloxacin
adeb	0	4	0	0	0	0	20	0	0	chloramphenicol;aminoglycoside
bmr	32	16	40	46	12	0	0	0	0	chloramphenicol;fluoroquinolone
mexe	0	0	0	0	0	0	0	692	0	chloramphenicol;fluoroquinolone
mexf	2	600	14	0	0	0	0	1662	4	chloramphenicol;fluoroquinolone
oprn	0	122	0	0	0	0	0	330	0	chloramphenicol;fluoroquinolone
emea	0	4	0	0	0	578	0	0	178	fluoroquinolone
qnrb	0	22	0	0	4	0	0	84	1220	fluoroquinolone
qnrs	20	0	346	0	0	44	0	0	0	fluoroquinolone
smea	0	2	0	0	0	0	0	224	0	fluoroquinolone
smeb	0	4	2	0	0	0	0	1938	2	fluoroquinolone
smec	0	0	0	0	0	0	0	210	0	fluoroquinolone
smed	4	24	0	0	0	0	2	268	2	fluoroquinolone
smee	0	164	0	0	0	0	0	1782	6	fluoroquinolone
smef	0	4	0	0	0	0	0	590	0	fluoroquinolone
oprj	0	0	0	0	0	0	0	116	2	glycylcycline;fluoroquinolone;roxithromycin;erythromycin
fosa	2	20	2	0	0	0	2	32	0	fosfomycin
fosb	154	150	230	198	156	238	50	406	414	fosfomycin
rosa	0	12	0	14	0	34	62	1864	78	fosmidomycin
rosb	90	108	890	126	202	4450	412	416	2188	fosmidomycin
aac6ib	0	164	0	0	0	2	0	40	0	isepamicin;netilmicin;tobramycin;amikacin;sisomicin;dibekacin
aac6ie	0	12	0	0	0	232	2	16	32	isepamicin;netilmicin;tobramycin;amikacin;sisomicin;dibekacin
ksga	120	142	684	134	170	4176	382	778	2144	kasugamycin
aac3iia	4	208	292	2	0	76	0	0	0	netilmicin;tobramycin;sisomicin;dibekacin;gentamicin
aac6iia	0	60	0	2	0	0	0	36	2	netilmicin;tobramycin;sisomicin;dibekacin;gentamicin
ant3ia	0	226	230	0	0	18	4	36	52	spectinomycin;streptomycin
vatb	28	48	18	0	0	0	0	4	0	streptogramin_a
ant6ia	38	80	262	0	0	0	0	6	2	streptomycin
aph33ib	12	1166	94	0	0	170	0	70	1042	streptomycin
aph6id	8	1824	112	0	0	258	10	118	1312	streptomycin
aad9ib	0	0	0	0	0	4	0	10	2	streptomycin;spectomycin
ant2ia	876	98	174	0	8	12	0	12	6	tobramycin;kanamycin;sisomicin;dibekacin;gentamicin
vanrc	0	0	0	0	0	22	0	20	38	vancomycin
vansc	0	0	0	0	0	34	0	14	40	vancomycin
vanxyc	0	0	0	0	0	14	2	10	26	vancomycin
vanyg	0	6	0	0	0	0	0	0	0	vancomycin
erea	0	50	0	0	0	0	0	0	0	erythromycin
ermb	0	0	0	24	14	656	10	308	298	lincosamide;streptogramin_b;macrolide
ermc	0	0	0	0	0	0	0	0	166	lincosamide;streptogramin_b;macrolide
ermf	4	0	0	0	0	4	6	2	10	lincosamide;streptogramin_b;macrolide
macb	106	258	730	110	138	4414	598	3256	2062	macrolide
mefa	0	6	0	0	0	2	0	26	0	macrolide
mpha	0	2	158	0	2	56	0	0	0	macrolide
mphb	0	0	0	64	2	84	24	180	100	macrolide
dfra12	0	6	128	0	2	8	0	4	0	trimethoprim
dfra14	0	2	0	0	0	8	0	0	0	trimethoprim
dfra15	546	14	0	0	0	0	0	2	0	trimethoprim
dfra17	0	44	116	0	0	54	0	30	0	trimethoprim
dfra19	0	36	0	0	0	0	0	0	0	trimethoprim
dfra5	0	18	0	0	0	0	0	0	0	trimethoprim
emrd	116	300	864	142	222	4180	648	2826	2990	-
lmrp	0	0	0	4	0	504	0	0	128	-
mdfa	116	294	758	110	120	3606	682	2828	2144	-
mexh	0	0	0	0	0	0	0	74	0	-
mexi	0	0	0	0	0	0	0	136	0	-
mexw	62	46	8	6	0	0	2	2250	10	-
emre	18	0	40	0	2	110	196	10	188	aminoglycoside
mexx	0	0	0	0	0	0	0	54	0	aminoglycoside;glycylcycline
mexy	0	0	0	0	0	0	0	112	0	aminoglycoside;glycylcycline
acra	160	288	1044	126	164	4758	624	3206	2464	aminoglycoside;glycylcycline;macrolide;beta_lactam;acriflavin
acrb	326	476	2168	320	496	13266	1552	6324	6534	aminoglycoside;glycylcycline;macrolide;beta_lactam;acriflavin
tolc	108	140	796	114	138	4594	722	3178	2414	aminoglycoside;glycylcycline;macrolide;beta_lactam;acriflavin
amrb	0	0	0	0	0	0	0	4	0	aminoglycoside;macrolide;acriflavine
mexa	0	0	0	0	0	2	0	114	0	aminoglycoside;tigecycline;fluoroquinolone;beta_lactam;tetracycline
mexb	8	98	10	4	8	2	4	1702	8	aminoglycoside;tigecycline;fluoroquinolone;beta_lactam;tetracycline
mdtg	104	246	730	70	152	3062	494	2626	1888	deoxycholate;fosfomycin
mdth	78	162	840	100	154	4222	600	2642	2040	deoxycholate;fosfomycin
mdte	128	142	1018	146	240	4886	548	764	2638	doxorubicin;erythromycin
mdtf	146	250	1064	152	210	6280	834	1194	3326	doxorubicin;erythromycin
mdtk	106	236	746	114	126	4470	704	2936	2026	enoxacin;norfloxacin
mexd	0	134	0	2	0	0	0	920	4	glycylcycline;fluoroquinolone;roxithromycin;erythromycin
aph3via	0	86	0	0	0	0	0	0	0	isepamicin;butirosin;paromomycin;amikacin;gentamicin_b;neomycin;kanamycin;ribostamycin
aph3iiia	2	0	0	0	0	2	0	0	206	isepamicin;butirosin;paromomycin;amikacin;neomycin;kanamycin;lividomycin;ribostamycin;gentamincin_b
lnua	0	2	0	0	0	26	0	16	0	lincomycin
lnub	0	0	0	0	0	184	0	104	48	lincomycin
aph3ia	2	136	18	0	6	0	38	18	0	paromomycin;neomycin;kanamycin;lividomycin;ribostamycin;gentamincin_b
mdtn	104	198	652	88	104	4900	404	510	1958	t_chloride;acriflavine;puromycin
mdto	90	144	848	154	152	5226	562	578	2642	t_chloride;acriflavine;puromycin
mdtp	132	282	908	106	186	4264	372	728	2270	t_chloride;acriflavine;puromycin
arna	128	194	676	88	134	3744	532	3364	1732	polymyxin
opmd	0	0	0	0	0	2	0	106	0	-
oprm	0	0	0	0	0	4	2	130	2	aminoglycoside;tigecycline;fluoroquinolone;beta_lactam;tetracycline
sul1	14	742	254	6	2	220	0	380	80	sulfonamide
sul2	10	1958	212	0	0	292	6	244	1588	sulfonamide
sul3	0	0	102	0	0	4	0	0	0	sulfonamide
tet31	0	0	0	0	0	0	0	26	0	tetracycline
tet32	66	88	150	0	0	4	4	24	10	tetracycline
tet36	0	8	0	0	0	0	0	2	0	tetracycline
tet39	0	1846	12	14	0	0	0	154	0	tetracycline
tet40	0	0	0	0	0	10	4	0	44	tetracycline
teta	1792	294	580	68	120	496	0	198	1906	tetracycline
tetb	4	62	20	0	0	174	0	24	54	tetracycline
tetc	10	4	16	6	36	2940	602	2402	678	tetracycline
tetg	0	106	0	2	0	0	0	50	0	tetracycline
teth	0	6	0	0	0	0	0	0	0	tetracycline
tetl	0	22	8	176	106	2992	300	6082	9378	tetracycline
tetm	0	10	68	0	0	1054	2	204	454	tetracycline
teto	14	84	72	0	0	6	2	2	38	tetracycline
tetpa	0	0	0	0	0	0	0	26	0	tetracycline
tetpb	4	0	0	0	0	40	0	14	2	tetracycline
tetq	46	166	182	0	0	30	10	2	60	tetracycline
tets	0	0	0	0	0	54	0	0	46	tetracycline
tetw	114	532	612	0	0	514	6	6	18	tetracycline
tetx	0	596	2	0	0	2	12	436	14	tetracycline
tety	0	34	0	0	0	0	0	2	0	tetracycline
